# Supplementary material for: A Functional Perspective Analysis of Macroalgae and Epiphytic Bacterial Community Interaction
Source: Front Microbiol. 2017 Dec 22;8:2561. doi: 10.3389/fmicb.2017.02561 (PMC5743738; doi:10.3389/fmicb.2017.02561)
Supplement: Supplementary file 1 [file DataSheet1.xlsx]

## Sheet: Table S1
	Table S1. Data matrix used to calculate the percentages of epiphytic bacteria, at the level of phylum and classes of Proteobacteria, reported for the different phyla of macroalgae (Chlorophyta, Heterokontophyta and Rhodophyta). Proteobacteria classes were included because some articles included this taxonomic level. The percentage values were calculated based on the total number of bacterial phyl…
Macroalgal phylum	Reference	Macroalgal genus	Methodology	Unclassified	Unidentified	Acidobacteria	Actinobacteria	Aquificae	Bacteroidetes	Chlorobi	Chloroflexi	Cyanobacteria	Deinococcus-Thermus	Dictyoglomi	Fibrobacteres	Firmicutes	Fusobacteria	Gemmatimonadetes	Lentisphaerae	Planctomycetes	Proteobacteria	α-Proteobacteria	β-Proteobacteria	δ-Proteobacteria	γ-Proteobacteria	ε-Proteobacteria	Spirochaetes	Tenericutes	Verrucomicrobia				Number of total bacterial phyla reports					n= 25	Presence/Absence data				Amount of bacterial phyla presents in macroalgae groups
Heterokontophyta (H)	Laycock, R. A. (1974). The detrital food chain based on seaweeds. I. Bacteria associated with the surface of Laminaria fronds. Mar. Biol. 25, 223-231. doi: 10.1007/BF00394968	Laminaria	Culturing	0	0	0	0	0	1	0	0	0	0	0	0	0	0	0	0	0	1	0	0	0	1	0	0	0	0			Bacterial phylum	H	R	C			Bacterial phylum	H	R	C		Macroalgal phylum	Quantity of bacterial phyla	Percentage of bacterial phyla (%)
	Vairappan, C. S., Suzuki, M., Motomura, T., Ichimura, T. (2001). Pathogenic bacteria associated with lesions and thallus bleaching symptoms in the Japanese kelp Laminaria religiosa Miyabe (Laminariales, Phaeophyceae). Hydrobiologia 445, 183-191. doi: 10.1023/A:1017517832302	Laminaria	Culturing	0	0	0	0	0	0	0	0	0	0	0	0	0	0	0	0	0	1	0	1	0	1	0	0	0	0		Number of total bacterial phyla reports associated with each macroalgae phyla	Unclassified	4	3	2		Presence/Absence data of bacterial phyla associated with each macroalgae phyla	Unclassified	1	1	1		H	1	4
	Beleneva, I. A., and Zhukova, N. V. (2006). Bacterial communities of some brown and red algae from Peter the Great Bay, the Sea of Japan. Microbiology 75, 348-357. doi: 10.1134/S0026261706030180	Desmarestia	Culturing	0	0	0	1	0	0	0	0	0	0	0	0	1	0	0	0	0	1	0	0	0	1	0	0	0	0			Unidentified	1	1	5			Unidentified	1	1	1		R	5	20
		Chordaria	Culturing	0	0	0	0	0	1	0	0	0	0	0	0	1	0	0	0	0	1	0	0	0	1	0	0	0	0			Acidobacteria	1	1	0			Acidobacteria	1	1	0		C	0	0
	Staufenberger, T., Thiel, V., Wiese, J., Imhoff, J. (2008). Phylogenetic analysis of bacteria associated with Laminaria saccharina. FEMS Microbiol Ecol 64, 65–77. doi: 10.1111/j.1574-6941.2008.00445.x	Laminaria	Molecular Methods	0	0	0	0	0	1	0	0	0	0	0	0	0	0	0	0	0	1	1	1	0	1	1	0	0	0			Actinobacteria	8	5	2			Actinobacteria	1	1	1		H-R	4	16
	Wang, Z., Xiao, T., Pang, S., Liu, M., Yue, H. (2009). Isolation and identification of bacteria associated with the surfaces of several algal species. Chin. J. Oceanol. Limn. 27, 487-492. doi: 10.1007/s00343-009-9165-4	Laminaria	Culturing + Molecular Methods	0	0	0	0	0	0	0	0	0	0	0	0	0	0	0	0	0	0	0	0	0	0	0	0	0	0			Aquificae	0	1	0			Aquificae	0	1	0		H-C	1	4
	Wiese, J., Thiel, V., Nagel, K., Staufenberger, T., Imhoff, J. F. (2009). Diversity of antibiotic-active bacteria associated with the brown alga Laminaria saccharina from the Baltic Sea. Mar. Biotechnol. 11, 287–300. doi: 10.1007/s10126-008-9143-4	Laminaria	Molecular Methods	0	0	0	1	0	1	0	0	0	0	0	0	1	0	0	0	0	1	1	1	0	1	0	0	0	0			Bacteroidetes	13	10	6			Bacteroidetes	1	1	1		R-C	1	4
	Bengtsson, M. M., and Øvreås, L. (2010). Planctomycetes dominate biofilms on surfaces of the kelp Laminaria hyperborea. BMC Microbiol. 10, 261. doi: 10.1186/1471-2180-10-261	Laminaria	Culturing + Molecular Methods	1	0	0	1	0	0	0	0	0	0	0	0	0	0	0	0	1	1	0	0	1	1	0	0	0	1			Chlorobi	0	1	0			Chlorobi	0	1	0		H-R-C	13	52
	Bengtsson, M., Sjøtun, K., Øvreås, L. (2010). Seasonal dynamics of bacterial biofilms on the kelp Laminaria hyperborea. Aquat. Microb. Ecol. 60, 71–83. doi: 10.3354/ame01409	Laminaria	Molecular Methods	0	0	0	0	0	1	0	0	1	0	0	0	0	0	0	0	1	1	1	1	0	1	0	0	0	1			Chloroflexi	2	3	0			Chloroflexi	1	1	0				100
	Lachnit, T., Meske, D., Wahl, M., Harder, T., Schmitz, R. (2011). Epibacterial community patterns on marine macroalgae are host‐specific but temporally variable. Environ. Microbiol. 13, 655-665. doi: 10.1111/j.1462-2920.2010.02371.x	Fucus	Molecular Methods	0	0	0	0	0	1	0	0	1	0	0	0	0	0	0	0	1	1	1	0	0	1	0	0	0	1			Cyanobacteria	4	2	4			Cyanobacteria	1	1	1
	Barott, K. L., Rodriguez‐Brito, B., Janouškovec, J., Marhaver, K. L., Smith, J. E., Keeling, P., et al. (2011). Microbial diversity associated with four functional groups of benthic reef algae and the reef‐building coral Montastraea annularis. Environ. Microbiol. 13, 1192-1204. doi: 10.1111/j.1462-2920.2010.02419.x	Dictyota	Pyrosequencing	1	0	0	0	0	1	0	0	1	0	0	0	1	0	0	0	0	1	0	1	0	0	0	0	0	0			Deinococcus-Thermus	2	2	0			Deinococcus-Thermus	1	1	0
	Bengtsson, M., Sjøtun, K., Storesund, J., Øvreås, L. (2011). Utilization of kelp-derived carbon sources by kelp surface-associated bacteria. Aquat. Microb. Ecol. 62, 191–199. doi: 10.3354/ame01477	Laminaria	Molecular Methods	0	0	0	0	0	0	0	0	0	0	0	0	1	0	0	0	1	1	1	0	0	1	0	0	0	1			Dictyoglomi	0	1	0			Dictyoglomi	0	1	0
	Bengtsson, M., Sjøtun, K., Lanzén, A., Øvreås, L. (2012). Bacterial diversity in relation to secondary production and succession on surfaces of the kelp Laminaria hyperborea. ISME J. 6, 2188–2198. doi: 10.1038/ismej.2012.67	Laminaria	Pyrosequencing	0	0	0	1	0	1	0	0	0	0	0	0	0	0	0	0	1	1	1	0	0	1	0	0	0	0			Fibrobacteres	1	1	0			Fibrobacteres	1	1	0
	Balakirev, E., Krupnova, T., Ayala, F. (2012). Symbiotic associations in the phenotypically-diverse brown alga Saccharina japonica. PLoS ONE 7(6):e39587. doi:10.1371/journal.pone.0039587	Laminaria (Saccharina)	Molecular Methods	1	0	0	0	0	0	0	0	0	0	0	0	0	0	0	0	0	1	0	1	0	1	0	0	0	0			Firmicutes	7	3	2			Firmicutes	1	1	1
		Alaria	Molecular Methods	0	0	0	0	0	0	0	0	0	0	0	0	0	0	0	0	0	1	0	1	0	1	0	0	0	0			Fusobacteria	1	1	2			Fusobacteria	1	1	1
		Tauya	Molecular Methods	0	0	0	0	0	0	0	0	0	0	0	0	0	0	0	0	0	1	0	1	0	1	0	0	0	0			Gemmatimonadetes	1	0	0			Gemmatimonadetes	1	0	0
		Arthrothamnus	Molecular Methods	0	0	0	0	0	0	0	0	0	0	0	0	0	0	0	0	0	1	0	1	0	1	0	0	0	0			Lentisphaerae	0	2	0			Lentisphaerae	0	1	0
	Michelou, V. K., Caporaso, J. G., Knight, R., Palumbi, S. R. (2013). The ecology of microbial communities associated with Macrocystis pyrifera. PLoS ONE 8:e67480. doi: 10.1371/journal.pone.0067480	Macrocystis	Pyrosequencing	0	0	0	1	0	1	0	0	0	0	0	0	0	0	0	0	1	1	1	1	0	1	0	0	0	1			Planctomycetes	9	5	5			Planctomycetes	1	1	1
	Albakosh, M. A., Naidoo, R. K., Kirby, B., Bauer, R. (2016). Identification of epiphytic bacterial communities associated with the brown alga Splachnidium rugosum. J App Phycol, 28, 1891-1901. doi: 10.1007/s10811-015-0725-z	Splachnidium	Molecular Methods	0	0	0	0	0	1	0	0	0	0	0	0	1	0	0	0	0	1	1	0	0	1	0	0	0	0			α-Proteobacteria	10	9	8			α-Proteobacteria	1	1	1
	Mancuso, F. P., D’Hondt, S., Willems, A., Airoldi, L., De Clerck, O. (2016). Diversity and temporal dynamics of the epiphytic bacterial communities associated with the canopy-forming seaweed Cystoseira compressa (Esper) Gerloff and Nizamuddin. Front. Microbiol. 476, 1-11. doi: 10.3389/fmicb.2016.00476	Cystoseira	Illumina (Mi-seq)	1	0	0	1	0	1	0	1	1	1	0	0	0	1	0	0	1	1	0	0	0	0	0	0	0	1			β-Proteobacteria	10	4	3			β-Proteobacteria	1	1	1
	Dittami, S. M., Duboscq-Bidot, L., Perennou, M., Gobet, A., Corre, E., Boyen, C., et al. (2016). Host–microbe interactions as a driver of acclimation to salinity gradients in brown algal cultures. ISME J. 10, 51-63. doi: 10.1038/ismej.2015.104	Ectocarpus	Illumina (Mi-seq)	0	1	0	1	0	1	0	0	0	0	0	0	0	0	0	0	1	1	1	0	0	1	1	0	0	0			δ-Proteobacteria	1	4	3			δ-Proteobacteria	1	1	1
	Vieira, C., Engelen, A. H., Guentas, L., Aires, T., Houlbreque, F., Gaubert, J., et al. (2016). Species specificity of bacteria associated to the brown seaweeds Lobophora (Dictyotales, Phaeophyceae) and their potential for induction of rapid coral bleaching in Acropora muricata. Front. Microbiol. 7, 316. doi: 10.3389/fmicb.2016.00316	Lobophora	Illumina (Mi-seq)	0	0	1	1	0	1	0	1	0	1	0	1	1	0	1	0	1	1	1	0	0	1	1	0	0	1			γ-Proteobacteria	19	13	9			γ-Proteobacteria	1	1	1
		Total reports		4	1	1	8	0	13	0	2	4	2	0	1	7	1	1	0	9	21	10	10	1	19	3	0	0	7			ε-Proteobacteria	3	0	1			ε-Proteobacteria	1	0	1
																																Spirochaetes	0	1	2			Spirochaetes	0	1	1
																																Tenericutes	0	1	0			Tenericutes	0	1	0
Macroalgal phylum	Reference	Macroalgal genus	Methodology	Unclassified	Unidentified	Acidobacteria	Actinobacteria	Aquificae	Bacteroidetes	Chlorobi	Chloroflexi	Cyanobacteria	Deinococcus-Thermus	Dictyoglomi	Fibrobacteres	Firmicutes	Fusobacteria	Gemmatimonadetes	Lentisphaerae	Planctomycetes	Proteobacteria	α-Proteobacteria	β-Proteobacteria	δ-Proteobacteria	γ-Proteobacteria	ε-Proteobacteria	Spirochaetes	Tenericutes	Verrucomicrobia			Verrucomicrobia	7	3	2			Verrucomicrobia	1	1	1
Rhodophyta (R)	Jaffray, A. E., Anderson, R. J., Coyne, V. E. (1997). Investigation of bacterial epiphytes of the agar-producing red seaweed Gracilaria gracilis (Stackhouse) Steentoft, Irvine et Farnham from Saldanha Bay, South Africa and Lüderitz, Namibia. Bot. Mar. 40, 569-576. doi: 10.1515/botm.1997.40.1-6.569	Gracilaria	Culturing	0	1	0	0	0	1	0	0	0	0	0	0	0	0	0	0	0	0	0	1	0	1	0	0	0	0									Total	19	23	15
	Ashen, J. B., and Goff, L. J. (2000). Molecular and ecological evidence for species specificity and coevolution in a group of marine algal-bacterial symbioses. Appl. Environ. Microbiol. 66, 3024-3030. doi: 10.1128/AEM.66.7.3024-3030.2000	Prionitis	Molecular Methods	0	0	0	0	0	0	0	0	0	0	0	0	0	0	0	0	0	1	1	1	1	1	0	0	0	0
	Beleneva, I. A., and Zhukova, N. V. (2006). Bacterial communities of some brown and red algae from Peter the Great Bay, the Sea of Japan. Microbiology 75, 348-357. doi: 10.1134/S0026261706030180	Camphylaephora	Culturing	0	0	0	0	0	1	0	0	0	0	0	0	1	0	0	0	0	1	1	0	0	1	0	0	0	0
		Gracilaria	Culturing	0	0	0	0	0	1	0	0	0	0	0	0	0	0	0	0	0	1	0	0	0	1	0	0	0	0
	Longford, S. R., Tujula, N. A., Crocetti, G. R., Holmes, A. J., Holmström, C., Kjelleberg, S., et al. (2007). Comparisons of diversity of bacterial communities associated with three sessile marine eukaryotes. Aquat. Microb. Ecol. 48, 217-229. doi: 10.3354/ame048217	Delisea	Molecular Methods	1	0	0	1	0	1	0	1	1	0	0	0	0	0	0	0	1	1	1	0	1	1	0	0	0	1
	Wang, Z., Xiao, T., Pang, S., Liu, M., Yue, H. (2009). Isolation and identification of bacteria associated with the surfaces of several algal species. Chin. J. Oceanol. Limn. 27, 487-492. doi: 10.1007/s00343-009-9165-4	Gracilaria	Culturing, Molecular Methods	0	0	0	0	0	0	0	0	0	0	0	0	0	0	0	0	0	1	0	0	0	1	0	0	0	0
		Polysiphonia	Culturing, Molecular Methods	0	0	0	0	0	0	0	0	0	0	0	0	0	0	0	0	0	1	0	0	0	1	0	0	0	0
	Namba, A., Shigenobu, Y., Kobayashi, M., Kobayashi, T., Oohara, I. (2010). A new primer for 16S rDNA analysis of microbial communities associated with Porphyra yezoensis. Fisheries Sci. 76, 873-878. doi: 10.1007/s12562-010-0273-z	Porphyra	Molecular Methods	0	0	0	0	0	1	0	0	0	0	0	0	0	0	0	1	0	1	1	1	0	1	0	0	0	0
	Lachnit, T., Meske, D., Wahl, M., Harder, T., Schmitz, R. (2011). Epibacterial community patterns on marine macroalgae are host‐specific but temporally variable. Environ. Microbiol. 13, 655-665. doi: 10.1111/j.1462-2920.2010.02371.x	Gracilaria	Molecular Methods	0	0	0	1	0	1	0	0	0	0	0	0	0	0	0	0	1	1	1	0	0	0	0	0	0	0
	de Oliveira, L. S., Gregoracci, G. B., Silva, G. G. Z., Salgado, L. T., Amado Filho, G., Alves-Ferreira, M., et al. (2012). Transcriptomic analysis of the red seaweed Laurencia dendroidea (Florideophyceae, Rhodophyta) and its microbiome. BMC genomics 13, 1. doi: 10.1186/1471-2164-13-487	Laurencia	Molecular Methods	1	0	1	1	1	1	1	1	1	1	1	1	1	1	0	1	1	1	1	0	0	1	0	1	1	1
	Miranda, L. N., Hutchison, K., Grossman, A. R., Brawley, S. H. (2013). Diversity and abundance of the bacterial community of the red macroalga Porphyra umbilicalis: did bacterial farmers produce macroalgae? PLoS ONE 8:e58269. doi: 10.1371/journal.pone.0058269	Porphyra	Pyrosequencing	1	0	0	1	0	1	0	1	0	1	0	0	1	0	0	0	1	1	1	1	1	1	0	0	0	0
	Zozaya-Valdes, E., Egan, S., Thomas, T. (2014). A comprehensive analysis of the microbial communities of healthy and diseased marine macroalgae and the detection of known and potential bacterial pathogens. Front. Microbiol. 6, 146-146. doi: 10.3389/fmicb.2015.00146	Delisea	Illumina (Mi-seq)	0	0	0	0	0	1	0	0	0	0	0	0	0	0	0	0	1	1	0	0	0	1	0	0	0	1
	Aires, T., Serrão, E. A., Engelen, A. H. (2016). Host and environmental specificity in bacterial communities associated to two highly invasive marine species (genus Asparagopsis). Front. Microbiol. 7, 559. doi: 10.3389/fmicb.2016.00559	Asparagopsis	Illumina (Mi-seq)	0	0	0	1	0	0	0	0	0	0	0	0	0	0	0	0	0	1	1	0	0	1	0	0	0	0
		Asparagopsis	Illumina (Mi-seq)	0	0	0	0	0	1	0	0	0	0	0	0	0	0	0	0	0	1	1	0	1	1	0	0	0	0
		Total reports		3	1	1	5	1	10	1	3	2	2	1	1	3	1	0	2	5	13	9	4	4	13	0	1	1	3
Macroalgal phylum	Reference	Macroalgal genus	Methodology	Unclassified	Unidentified	Acidobacteria	Actinobacteria	Aquificae	Bacteroidetes	Chlorobi	Chloroflexi	Cyanobacteria	Deinococcus-Thermus	Dictyoglomi	Fibrobacteres	Firmicutes	Fusobacteria	Gemmatimonadetes	Lentisphaerae	Planctomycetes	Proteobacteria	α-Proteobacteria	β-Proteobacteria	δ-Proteobacteria	γ-Proteobacteria	ε-Proteobacteria	Spirochaetes	Tenericutes	Verrucomicrobia
Chlorophyta (C)	Egan, S., Thomas, T., Holmström, C., Kjelleberg, S. (2000). Phylogenetic relationship and antifouling activity of bacterial epiphytes from the marine alga Ulva lactuca. Environ. Microbiol. 2, 343-347. doi: 10.1046/j.1462-2920.2000.00107.x	Ulva	Molecular Methods	0	0	0	0	0	0	0	0	0	0	0	0	0	0	0	0	0	1	0	0	0	1	0	0	0	0
	Meusnier, I., Olsen, J. L., Stam, W. T., Destombe, C., Valero, M. (2001). Phylogenetic analyses of Caulerpa taxifolia (Chlorophyta) and of its associated bacterial microflora provide clues to the origin of the Mediterranean introduction. Mol. Ecol. 10, 931-946. doi: 10.1046/j.1365-294X.2001.01245.x	Caulerpa	Molecular Methods	0	0	0	0	0	1	0	0	1	0	0	0	0	0	0	0	1	1	1	1	1	1	0	0	0	0
	Longford, S. R., Tujula, N. A., Crocetti, G. R., Holmes, A. J., Holmström, C., Kjelleberg, S., et al. (2007). Comparisons of diversity of bacterial communities associated with three sessile marine eukaryotes. Aquat. Microb. Ecol. 48, 217-229. doi: 10.3354/ame048217	Ulva	Molecular Methods	0	1	0	1	0	1	0	0	0	0	0	0	0	0	0	0	1	1	1	0	1	1	0	0	0	0
	Tujula, N. A., Crocetti, G. R., Burke, C., Thomas, T., Holmström, C., Kjelleberg, S. (2010). Variability and abundance of the epiphytic bacterial community associated with a green marine Ulvacean alga. ISME J. 4, 301-311. doi: 10.1038/ismej.2009.107	Ulva	Molecular Methods	1	4	0	0	0	1	0	0	0	0	0	0	0	0	0	0	0	1	1	0	0	1	0	0	0	0
	Wang, Z., Xiao, T., Pang, S., Liu, M., Yue, H. (2009). Isolation and identification of bacteria associated with the surfaces of several algal species. Chin. J. Oceanol. Limn. 27, 487-492. doi: 10.1007/s00343-009-9165-4	Ulva	Culturing + Molecular Methods	0	0	0	0	0	0	0	0	0	0	0	0	0	0	0	0	0	1	0	0	0	1	0	0	0	0
	Hengst, M. B., Andrade, S., González, B., Correa, J. A. (2010). Changes in epiphytic bacterial communities of intertidal seaweeds modulated by host, temporality, and copper enrichment. Microb. Ecol. 60, 282-290. doi: 10.1007/s00248-010-9647-0	Ulva	Molecular Methods	0	0	0	0	0	1	0	0	1	0	0	0	0	0	0	0	1	1	1	0	0	1	0	0	0	1
	Lachnit, T., Meske, D., Wahl, M., Harder, T., Schmitz, R. (2011). Epibacterial community patterns on marine macroalgae are host‐specific but temporally variable. Environ. Microbiol. 13, 655-665. doi: 10.1111/j.1462-2920.2010.02371.x	Ulva	Molecular Methods	0	0	0	0	0	0	0	0	0	0	0	0	0	0	0	0	0	1	1	0	0	0	0	0	0	0
	Burke, C., Thomas, T., Lewis, M., Steinberg, P., Kjelleberg, S. (2011b). Composition, uniqueness and variability of the epiphytic bacterial community of the green alga Ulva australis. ISME J. 5, 590–600. doi:10.1038/ismej.2010.164	Ulva	Molecular Methods	1	0	0	0	0	1	0	0	0	0	0	0	0	0	0	0	1	1	1	0	0	1	0	0	0	0
	Liu, M., Dong, Y., Zhao, Y., Zhang, G., Zhang, W., Xiao, T. (2011). Structures of bacterial communities on the surface of Ulva prolifera and in seawaters in an Ulva blooming region in Jiaozhou Bay, China. World J. Microbiol. Biotechnol. 27, 1703-1712. doi: 10.1007/s11274-010-0627-9	Ulva	Molecular Methods	0	0	0	1	0	1	0	0	1	0	0	0	1	1	0	0	1	1	1	1	1	1	1	1	0	1
	Barott, K. L., Rodriguez‐Brito, B., Janouškovec, J., Marhaver, K. L., Smith, J. E., Keeling, P., et al. (2011). Microbial diversity associated with four functional groups of benthic reef algae and the reef‐building coral Montastraea annularis. Environ. Microbiol. 13, 1192-1204. doi: 10.1111/j.1462-2920.2010.02419.x	Halimeda	Pyrosequencing	0	0	0	0	0	0	0	0	1	0	0	0	1	1	0	0	0	1	1	1	0	1	0	1	0	0
		Total reports		2	5	0	2	0	6	0	0	4	0	0	0	2	2	0	0	5	10	8	3	3	9	1	2	0	2
