# Supplementary material for: A Functional Perspective Analysis of Macroalgae and Epiphytic Bacterial Community Interaction
Source: Front Microbiol. 2017 Dec 22;8:2561. doi: 10.3389/fmicb.2017.02561 (PMC5743738; doi:10.3389/fmicb.2017.02561)
Supplement: Supplementary file 2 [file DataSheet2.XLSX]

## Sheet: Table S2
	Table S2. Raw data matrix on the abundance and distribution of epiphytic bacteria, at the phylum level and Proteobacteria classes, associated to macroalgal genera of the different macroalgal phyla. Taxonomic classification corresponded to those used in the literature consulted.
	Heterokontophyta													Rhodophyta								Chlorophyta
Bacterial phylum	Laminaria	Desmarestia	Chordaria	Fucus	Dictyota	Alaria	Tauya	Arthrothamnus	Macrocystis	Splachnidium	Cystoseira	Ectocarpus	Lobophora	Gracilaria	Prionitis	Camphylaephora	Delisea	Polysiphonia	Porphyra	Laurencia	Asparagopsis	Ulva	Caulerpa	Halimeda	Total Abundance			Amount of macroalgal genera	Percentage of macroalgal genera
Unclassified	2	0	0	0	1	0	0	0	0	0	1	0	0	0	0	0	1	0	1	1	0	2	0	0	9		Heterokontophyta	13	54.1667
Unidentified	0	0	0	0	0	0	0	0	0	0	0	1	0	1	0	0	0	0	0	0	0	5	0	0	7		Rhodophyta	8	33.3333
Acidobacteria	0	0	0	0	0	0	0	0	0	0	0	0	1	0	0	0	0	0	0	1	0	0	0	0	2		Chlorophyta	3	12.5
Actinobacteria	3	1	0	0	0	0	0	0	1	0	1	1	1	1	0	0	1	0	1	1	1	2	0	0	15		Total genera	24	100
Aquificae	0	0	0	0	0	0	0	0	0	0	0	0	0	0	0	0	0	0	0	1	0	0	0	0	1
Bacteroidetes	5	0	1	1	1	0	0	0	1	1	1	1	1	3	0	1	2	0	2	1	0	5	1	0	28
Chlorobi	0	0	0	0	0	0	0	0	0	0	0	0	0	0	0	0	0	0	0	1	0	0	0	0	1
Chloroflexi	0	0	0	0	0	0	0	0	0	0	1	0	1	0	0	0	1	0	1	1	0	0	0	0	5
Cyanobacteria	1	0	0	1	1	0	0	0	0	0	1	0	0	0	0	0	1	0	0	1	0	2	1	1	10
Deinococcus-Thermus	0	0	0	0	0	0	0	0	0	0	1	0	1	0	0	0	0	0	1	1	0	0	0	0	4
Dictyoglomi	0	0	0	0	0	0	0	0	0	0	0	0	0	0	0	0	0	0	0	1	0	0	0	0	1
Fibrobacteres	0	0	0	0	0	0	0	0	0	0	0	0	1	0	0	0	0	0	0	1	0	0	0	0	2
Firmicutes	2	1	1	0	1	0	0	0	0	1	0	0	1	0	0	1	0	0	1	1	0	1	0	1	12
Fusobacteria	0	0	0	0	0	0	0	0	0	0	1	0	0	0	0	0	0	0	0	1	0	1	0	1	4
Gemmatimonadetes	0	0	0	0	0	0	0	0	0	0	0	0	1	0	0	0	0	0	0	0	0	0	0	0	1
Lentisphaerae	0	0	0	0	0	0	0	0	0	0	0	0	0	0	0	0	0	0	1	1	0	0	0	0	2
Planctomycetes	4	0	0	1	0	0	0	0	1	0	1	1	1	1	0	0	2	0	1	1	0	4	1	0	19
Proteobacteria	9	1	1	1	1	1	1	1	1	1	1	1	1	3	1	1	2	1	2	1	1	8	1	1	43
Alphaproteobacteria	5	0	0	1	0	0	0	0	1	1	0	1	1	1	1	1	1	0	2	1	1	6	1	1	26
Betaproteobacteria	5	0	0	0	1	1	1	1	1	0	0	0	0	1	1	0	0	0	2	0	0	1	1	1	17
Deltaproteobacteria	1	0	0	0	0	0	0	0	0	0	0	0	0	0	1	0	1	0	1	0	0	2	1	0	7
Gammaproteobacteria	9	1	1	1	0	1	1	1	1	1	0	1	1	3	1	1	2	1	2	1	1	7	1	1	40
Epsilonproteobacteria	1	0	0	0	0	0	0	0	0	0	0	1	1	0	0	0	0	0	0	0	0	1	0	0	4
Spirochaetes	0	0	0	0	0	0	0	0	0	0	0	0	0	0	0	0	0	0	0	1	0	1	0	1	3
Tenericutes	0	0	0	0	0	0	0	0	0	0	0	0	0	0	0	0	0	0	0	1	0	0	0	0	1
Verrucomicrobia	3	0	0	1	0	0	0	0	1	0	1	0	1	0	0	0	2	0	0	1	0	2	0	0	12
																									276
