# Supplementary material for: A Functional Perspective Analysis of Macroalgae and Epiphytic Bacterial Community Interaction
Source: Front Microbiol. 2017 Dec 22;8:2561. doi: 10.3389/fmicb.2017.02561 (PMC5743738; doi:10.3389/fmicb.2017.02561)
Supplement: Supplementary file 3 [file DataSheet3.XLSX]

## Sheet: Hoja1
	Table S3. Data matrix that was used to analyze the relative abundance and distribution of epiphytic bacteria, at the phylum level and Proteobacteria classes, associated to macroalgal genera of the different macroalgal phyla. Abundance was defined as the number of Presences/Absences of epiphytic bacteria reported for each macroalgal genus in the literature consulted (n = 32). Taxonomic classificat…
	Heterokontophyta													Rhodophyta								Chlorophyta
	Laminaria	Desmarestia	Chordaria	Fucus	Dictyota	Alaria	Tauya	Arthrothamnus	Macrocystis	Splachnidium	Cystoseira	Ectocarpus	Lobophora	Gracilaria	Prionitis	Camphylaephora	Delisea	Polysiphonia	Porphyra	Laurencia	Asparagopsis	Ulva	Caulerpa	Halimeda	Relative Abundance (%)
Unclassified	0.724638	0	0	0	0.362319	0	0	0	0	0	0.362319	0	0	0	0	0	0.362319	0	0.362319	0.362319	0	0.724638	0	0	3.26087
Unidentified	0	0	0	0	0	0	0	0	0	0	0	0.362319	0	0.362319	0	0	0	0	0	0	0	1.81159	0	0	2.53623
Acidobacteria	0	0	0	0	0	0	0	0	0	0	0	0	0.362319	0	0	0	0	0	0	0.362319	0	0	0	0	0.724638
Actinobacteria	1.08696	0.362319	0	0	0	0	0	0	0.362319	0	0.362319	0.362319	0.362319	0.362319	0	0	0.362319	0	0.362319	0.362319	0.362319	0.724638	0	0	5.43478
Aquificae	0	0	0	0	0	0	0	0	0	0	0	0	0	0	0	0	0	0	0	0.362319	0	0	0	0	0.362319
Bacteroidetes	1.81159	0	0.362319	0.362319	0.362319	0	0	0	0.362319	0.362319	0.362319	0.362319	0.362319	1.08696	0	0.362319	0.724638	0	0.724638	0.362319	0	1.81159	0.362319	0	10.1449
Chlorobi	0	0	0	0	0	0	0	0	0	0	0	0	0	0	0	0	0	0	0	0.362319	0	0	0	0	0.362319
Chloroflexi	0	0	0	0	0	0	0	0	0	0	0.362319	0	0.362319	0	0	0	0.362319	0	0.362319	0.362319	0	0	0	0	1.81159
Cyanobacteria	0.362319	0	0	0.362319	0.362319	0	0	0	0	0	0.362319	0	0	0	0	0	0.362319	0	0	0.362319	0	0.724638	0.362319	0.362319	3.62319
Deinococcus-Thermus	0	0	0	0	0	0	0	0	0	0	0.362319	0	0.362319	0	0	0	0	0	0.362319	0.362319	0	0	0	0	1.44928
Dictyoglomi	0	0	0	0	0	0	0	0	0	0	0	0	0	0	0	0	0	0	0	0.362319	0	0	0	0	0.362319
Fibrobacteres	0	0	0	0	0	0	0	0	0	0	0	0	0.362319	0	0	0	0	0	0	0.362319	0	0	0	0	0.724638
Firmicutes	0.724638	0.362319	0.362319	0	0.362319	0	0	0	0	0.362319	0	0	0.362319	0	0	0.362319	0	0	0.362319	0.362319	0	0.362319	0	0.362319	4.34783
Fusobacteria	0	0	0	0	0	0	0	0	0	0	0.362319	0	0	0	0	0	0	0	0	0.362319	0	0.362319	0	0.362319	1.44928
Gemmatimonadetes	0	0	0	0	0	0	0	0	0	0	0	0	0.362319	0	0	0	0	0	0	0	0	0	0	0	0.362319
Lentisphaerae	0	0	0	0	0	0	0	0	0	0	0	0	0	0	0	0	0	0	0.362319	0.362319	0	0	0	0	0.724638
Planctomycetes	1.44928	0	0	0.362319	0	0	0	0	0.362319	0	0.362319	0.362319	0.362319	0.362319	0	0	0.724638	0	0.362319	0.362319	0	1.44928	0.362319	0	6.88406
Proteobacteria	3.26087	0.362319	0.362319	0.362319	0.362319	0.362319	0.362319	0.362319	0.362319	0.362319	0.362319	0.362319	0.362319	1.08696	0.362319	0.362319	0.724638	0.362319	0.724638	0.362319	0.362319	2.89855	0.362319	0.362319	15.5797
Alphaproteobacteria	1.81159	0	0	0.362319	0	0	0	0	0.362319	0.362319	0	0.362319	0.362319	0.362319	0.362319	0.362319	0.362319	0	0.724638	0.362319	0.362319	2.17391	0.362319	0.362319	9.42029
Betaproteobacteria	1.81159	0	0	0	0.362319	0.362319	0.362319	0.362319	0.362319	0	0	0	0	0.362319	0.362319	0	0	0	0.724638	0	0	0.362319	0.362319	0.362319	6.15942
Deltaproteobacteria	0.362319	0	0	0	0	0	0	0	0	0	0	0	0	0	0.362319	0	0.362319	0	0.362319	0	0	0.724638	0.362319	0	2.53623
Gammaproteobacteria	3.26087	0.362319	0.362319	0.362319	0	0.362319	0.362319	0.362319	0.362319	0.362319	0	0.362319	0.362319	1.08696	0.362319	0.362319	0.724638	0.362319	0.724638	0.362319	0.362319	2.53623	0.362319	0.362319	14.4928
Epsilonproteobacteria	0.362319	0	0	0	0	0	0	0	0	0	0	0.362319	0.362319	0	0	0	0	0	0	0	0	0.362319	0	0	1.44928
Spirochaetes	0	0	0	0	0	0	0	0	0	0	0	0	0	0	0	0	0	0	0	0.362319	0	0.362319	0	0.362319	1.08696
Tenericutes	0	0	0	0	0	0	0	0	0	0	0	0	0	0	0	0	0	0	0	0.362319	0	0	0	0	0.362319
Verrucomicrobia	1.08696	0	0	0.362319	0	0	0	0	0.362319	0	0.362319	0	0.362319	0	0	0	0.724638	0	0	0.362319	0	0.724638	0	0	4.34783
