# Supplementary material for: A Functional Perspective Analysis of Macroalgae and Epiphytic Bacterial Community Interaction
Source: Front Microbiol. 2017 Dec 22;8:2561. doi: 10.3389/fmicb.2017.02561 (PMC5743738; doi:10.3389/fmicb.2017.02561)
Supplement: Supplementary file 4 [file DataSheet4.XLSX]

## Sheet: Hoja1
	Table S4. Data matrix that was used to analyze the abundance and distribution of rare epiphytic bacteria, at the level of phylum and class of Proteobacteria, associated to macroalgal genera of the different macroalgal phyla. Abundance was defined as the number of Presences/Absences of epiphytic bacteria reported for each macroalgal genus in the literature consulted (n = 32). Taxonomic classificat…
Bacterial phylum	Laminaria	Desmarestia	Chordaria	Fucus	Dictyota	Alaria	Tauya	Arthrothamnus	Macrocystis	Splachnidium	Cystoseira	Ectocarpus	Lobophora	Gracilaria	Prionitis	Camphylaephora	Delisea	Polysiphonia	Porphyra	Laurencia	Asparagopsis	Ulva	Caulerpa	Halimeda
Acidobacteria	0	0	0	0	0	0	0	0	0	0	0	0	1	0	0	0	0	0	0	1	0	0	0	0
Aquificae	0	0	0	0	0	0	0	0	0	0	0	0	0	0	0	0	0	0	0	1	0	0	0	0
Chlorobi	0	0	0	0	0	0	0	0	0	0	0	0	0	0	0	0	0	0	0	1	0	0	0	0
Chloroflexi	0	0	0	0	0	0	0	0	0	0	1	0	1	0	0	0	1	0	1	1	0	0	0	0
Deinococcus-Thermus	0	0	0	0	0	0	0	0	0	0	1	0	1	0	0	0	0	0	1	1	0	0	0	0
Dictyoglomi	0	0	0	0	0	0	0	0	0	0	0	0	0	0	0	0	0	0	0	1	0	0	0	0
Epsilonproteobacteria	1	0	0	0	0	0	0	0	0	0	0	1	1	0	0	0	0	0	0	0	0	1	0	0
Fibrobacteres	0	0	0	0	0	0	0	0	0	0	0	0	1	0	0	0	0	0	0	1	0	0	0	0
Fusobacteria	0	0	0	0	0	0	0	0	0	0	1	0	0	0	0	0	0	0	0	1	0	1	0	1
Gemmatimonadetes	0	0	0	0	0	0	0	0	0	0	0	0	1	0	0	0	0	0	0	0	0	0	0	0
Lentisphaerae	0	0	0	0	0	0	0	0	0	0	0	0	0	0	0	0	0	0	1	1	0	0	0	0
Spirochaetes	0	0	0	0	0	0	0	0	0	0	0	0	0	0	0	0	0	0	0	1	0	1	0	1
Total abundance	1	0	0	0	0	0	0	0	0	0	3	1	6	0	0	0	1	0	3	10	0	3	0	2
	Heterokontophyta				Rhodophyta			Chlorophyta
Bacterial phylum	Laminaria	Cystoseira	Ectocarpus	Lobophora	Delisea	Porphyra	Laurencia	Ulva	Halimeda
Acidobacteria	0	0	0	16.6667	0	0	10	0	0
Aquificae	0	0	0	0	0	0	10	0	0
Chlorobi	0	0	0	0	0	0	10	0	0
Chloroflexi	0	33.3333	0	16.6667	100	33.3333	10	0	0
Deinococcus-Thermus	0	33.3333	0	16.6667	0	33.3333	10	0	0
Dictyoglomi	0	0	0	0	0	0	10	0	0
Epsilonproteobacteria	100	0	100	16.6667	0	0	0	33.3333	0
Fibrobacteres	0	0	0	16.6667	0	0	10	0	0
Fusobacteria	0	33.3333	0	0	0	0	10	33.3333	50
Gemmatimonadetes	0	0	0	16.6667	0	0	0	0	0
Lentisphaerae	0	0	0	0	0	33.3333	10	0	0
Spirochaetes	0	0	0	0	0	0	10	33.3333	50
