# Supplementary material for: A Functional Perspective Analysis of Macroalgae and Epiphytic Bacterial Community Interaction
Source: Front Microbiol. 2017 Dec 22;8:2561. doi: 10.3389/fmicb.2017.02561 (PMC5743738; doi:10.3389/fmicb.2017.02561)
Supplement: Supplementary file 5 [file DataSheet5.XLSX]

## Sheet: Table S4
	Table S5. Raw data matrix that was used to analyze the abundance and distribution of epiphytic bacteria, at the family level, associated to macroalgal genera of the different macroalgal phyla. Abundance was defined as the number of Presences/Absences of epiphytic bacteria reported for each macroalgal genus in the literature consulted (n = 32). Taxonomic classification corresponded to those used i…
Bacterial family	Laminaria	Desmarestia	Chordaria	Alaria	Tauya	Arthrothamnus	Macrocystis	Splachnidium	Cystoseira	Ectocarpus	Lobophora	Gracilaria	Prionitis	Camphylaephora	Delisea	Polysiphonia	Porphyra	Asparagopsis	Ulva	Halimeda	Total abundance
Rhodobacteraceae	2	0	0	1	0	0	1	1	1	1	1	0	1	0	1	0	2	2	3	1	18
Flavobacteriaceae	1	0	1	1	0	0	1	0	1	1	1	1	0	0	1	0	2	1	2	0	14
Pseudoalteromonadaceae	1	0	1	0	1	1	0	1	0	0	0	1	0	1	0	0	2	0	3	0	12
Pseudomonadaceae	2	1	0	0	1	1	1	1	0	0	0	2	0	1	0	0	0	0	1	1	12
Alteromonadaceae	2	0	0	0	0	0	0	0	0	1	1	0	0	0	0	0	2	2	1	0	9
Sphingomonadaceae	0	0	0	1	0	0	1	0	0	1	1	0	0	0	0	0	1	2	2	0	9
Vibrionaceae	1	0	0	0	0	0	0	1	0	0	1	2	0	0	0	1	0	0	2	0	8
Granulosicoccaceae	2	0	0	1	1	0	0	0	0	0	0	0	0	0	0	0	1	1	0	0	6
Bacillaceae	0	1	1	0	0	0	0	0	0	0	1	0	0	1	0	0	1	0	0	0	5
Burkholderiaceae	1	0	0	1	1	1	1	0	0	0	0	0	0	0	0	0	0	0	0	0	5
Comamonadaceae	1	0	0	1	1	1	0	0	0	0	0	0	0	0	0	0	0	0	0	1	5
Cytophagaceae	0	0	0	0	0	0	0	0	0	1	0	0	0	1	1	0	1	1	0	0	5
Enterobacteriaceae	1	0	0	0	0	0	0	0	0	0	0	1	1	0	0	0	1	0	1	0	5
Halomonadaceae	1	0	0	1	1	1	0	0	0	0	0	1	0	0	0	0	0	0	0	0	5
Saprospiraceae	0	0	0	1	0	0	0	0	1	0	0	0	0	0	1	0	2	0	0	0	5
Arenicellaceae	1	0	0	1	1	0	0	0	0	0	0	0	0	0	0	0	1	0	0	0	4
Erythrobacteraceae	0	0	0	0	0	0	0	0	1	0	1	0	0	0	0	0	1	1	0	0	4
Moraxellaceae	1	0	0	0	1	0	0	0	0	0	0	1	0	0	0	0	1	0	0	0	4
Planctomycetaceae	2	0	0	0	0	0	0	0	0	0	0	0	0	0	0	0	1	0	1	0	4
Alcaligenaceae	1	0	0	0	0	0	0	0	0	0	0	1	0	0	0	0	1	0	0	0	3
Hyphomonadaceae	0	0	0	0	0	0	0	0	1	0	0	0	0	0	0	0	1	1	0	0	3
Phyllobacteriaceae	0	0	0	0	0	0	1	0	1	0	0	0	0	0	0	0	0	0	1	0	3
Psycromonadaceae	1	0	0	0	0	0	0	0	0	0	0	0	0	0	0	0	1	0	1	0	3
Sphingobacteriaceae	0	0	0	0	0	0	0	0	0	0	0	0	0	0	0	0	1	0	2	0	3
Verrucomicrobiaceae	0	0	0	0	0	0	1	0	1	0	0	0	0	0	1	0	0	0	0	0	3
Xanthomonadaceae	0	0	0	0	1	0	1	0	0	0	0	0	0	0	0	0	0	1	0	0	3
Acidiomicrobiaceae	0	0	0	0	0	0	0	0	0	0	0	0	0	0	0	0	1	1	0	0	2
Alcanivoracaceae	1	0	0	0	0	0	0	0	0	0	0	0	0	0	0	0	0	1	0	0	2
Bacteriovoracaceae	0	0	0	0	0	0	0	0	0	0	0	0	0	0	1	0	1	0	0	0	2
Caulobacteraceae	0	0	0	0	0	0	0	0	0	1	0	0	0	0	0	0	0	0	1	0	2
Colwelliaceae	1	0	0	0	0	0	0	0	0	0	1	0	0	0	0	0	0	0	0	0	2
Idiomarinaceae	1	0	0	0	0	0	0	0	0	0	0	0	0	0	0	0	0	0	1	0	2
Rhizobiaceae	0	0	0	0	0	0	0	0	0	1	0	0	1	0	0	0	0	0	0	0	2
Rhodospirillaceae	0	0	0	0	0	0	0	0	0	1	0	0	0	0	1	0	0	0	0	0	2
Thiotrichaceae	0	0	0	0	0	0	0	0	1	0	0	0	0	0	0	0	1	0	0	0	2
Aeromonadaceae	0	0	0	0	0	0	0	0	0	0	0	1	0	0	0	0	0	0	0	0	1
Bdellovibrionaceae	0	0	0	0	0	0	0	0	0	0	0	0	0	0	0	0	1	0	0	0	1
Caldilineaceae	0	0	0	0	0	0	0	0	0	0	0	0	0	0	0	0	1	0	0	0	1
Cellvibrionaceae	1	0	0	0	0	0	0	0	0	0	0	0	0	0	0	0	0	0	0	0	1
Crocinitomicaceae	0	0	0	0	0	0	0	0	0	0	0	0	0	0	0	0	1	0	0	0	1
Cromobacteraceae	0	0	0	0	0	0	0	0	0	0	0	1	0	0	0	0	0	0	0	0	1
Deinococcaceae	0	0	0	0	0	0	0	0	0	0	0	0	0	0	0	0	1	0	0	0	1
Desulfobulbaceae	0	0	0	0	0	0	0	0	0	0	0	0	0	0	0	0	1	0	0	0	1
Flammeovirgaceae	0	0	0	0	0	0	0	0	0	0	0	0	0	0	1	0	0	0	0	0	1
Fusobacteriaceae	0	0	0	0	0	0	0	0	0	0	0	0	0	0	0	0	0	0	1	0	1
Geobacteraceae	0	0	0	0	0	0	0	0	0	0	0	0	1	0	0	0	0	0	0	0	1
Halieaceae	0	0	0	0	0	0	0	0	0	0	0	0	0	0	0	0	1	0	0	0	1
Halobacteriaceae	1	0	0	0	0	0	0	0	0	0	0	0	0	0	0	0	0	0	0	0	1
Hyphomicrobiaceae	0	0	0	0	0	0	0	0	0	0	0	0	0	0	0	0	1	0	0	0	1
Iamiaceae	0	0	0	0	0	0	0	0	0	0	0	0	0	0	0	0	1	0	0	0	1
Lactobacillaceae	0	0	0	0	0	0	0	0	0	0	0	0	0	0	0	0	0	0	0	1	1
Legionellaceae	1	0	0	0	0	0	0	0	0	0	0	0	0	0	0	0	0	0	0	0	1
Microbulbiferaceae	0	0	0	0	0	0	0	0	0	0	1	0	0	0	0	0	0	0	0	0	1
Micrococcaceae	0	1	0	0	0	0	0	0	0	0	0	0	0	0	0	0	0	0	0	0	1
Moritellaceae	0	0	0	0	0	0	0	0	0	0	1	0	0	0	0	0	0	0	0	0	1
Neisseriaceae	0	0	0	0	0	0	0	0	0	0	0	0	1	0	0	0	0	0	0	0	1
Oceanospirillaceae	0	0	0	0	0	0	0	0	0	0	0	0	0	0	0	0	1	0	0	0	1
Pasteurellaceae	0	0	0	0	0	0	0	0	0	0	0	1	0	0	0	0	0	0	0	0	1
Pelagibacteraceae	0	0	0	0	0	0	0	0	1	0	0	0	0	0	0	0	0	0	0	0	1
Phycisphaeraceae	0	0	0	0	0	0	0	0	0	0	0	0	0	0	0	0	1	0	0	0	1
Propionibacteriaceae	0	0	0	0	0	0	0	0	0	0	0	0	0	0	0	0	1	0	0	0	1
Schleiferiaceae	0	0	0	0	0	0	0	0	0	0	0	0	0	0	1	0	0	0	0	0	1
Skeletonemataceae	0	0	0	0	0	0	0	0	0	0	0	0	0	0	0	0	1	0	0	0	1
Staphilococcaceae	0	0	0	0	0	0	0	0	0	0	0	0	0	0	0	0	1	0	0	0	1
Trueperaceae	0	0	0	0	0	0	0	0	1	0	0	0	0	0	0	0	0	0	0	0	1
Victivallaceae	0	0	0	0	0	0	0	0	0	0	0	0	0	0	0	0	1	0	0	0	1
