# Supplementary material for: A Functional Perspective Analysis of Macroalgae and Epiphytic Bacterial Community Interaction
Source: Front Microbiol. 2017 Dec 22;8:2561. doi: 10.3389/fmicb.2017.02561 (PMC5743738; doi:10.3389/fmicb.2017.02561)
Supplement: Supplementary file 6 [file DataSheet6.XLSX]

## Sheet: Table S5
	Table S6. Data matrix that was used to analyze the abundance and distribution of epiphytic bacteria, at the family level, for different methodological approaches. Abundance was defined as the number of Presences of epiphytic bacteria, at the family level, reported for each methodological approach in the literature consulted (n = 32). Taxonomic classification corresponded to those used in the lite…
Bacterial family	Culture-Dependent Methods (CDM)	Molecular Methods (MM)	Culture-Dependent Methods and Molecular Methods (CDM + MM)	Pyrosequencing	Illumina (Mi-Seq)
Rhodobacteraceae	0	9	0	5	6
Flavobacteriaceae	2	5	0	2	5
Pseudoalteromonadaceae	3	8	0	1	0
Pseudomonadaceae	5	5	0	2	0
Alteromonadaceae	1	3	0	1	4
Sphingomonadaceae	0	3	0	2	4
Vibrionaceae	2	3	2	0	1
Granulosicoccaceae	0	3	0	2	1
Bacillaceae	3	0	0	1	1
Burkholderiaceae	0	4	0	1	0
Comamonadaceae	0	4	0	1	0
Cytophagaceae	1	1	0	0	3
Enterobacteriaceae	2	3	0	0	0
Halomonadaceae	0	4	1	0	0
Saprospiraceae	0	2	0	1	2
Arenicellaceae	0	3	0	1	0
Erythrobacteraceae	0	1	0	0	3
Moraxellaceae	1	2	0	1	0
Planctomycetaceae	0	1	1	2	0
Alcaligenaceae	2	1	0	0	0
Hyphomonadaceae	0	0	0	1	2
Psycromonadaceae	0	2	0	1	0
Sphingobacteriaceae	0	2	0	1	0
Verrucomicrobiaceae	0	0	0	1	2
Xanthomonadaceae	0	1	0	1	1
Acidiomicrobiaceae	0	0	0	1	1
Alcanivoracaceae	0	1	0	0	1
Bacteriovoracaceae	0	0	0	1	1
Caulobacteraceae	0	1	0	0	1
Colwelliaceae	0	1	0	0	1
Idiomarinaceae	0	2	0	0	0
Phyllobacteriaceae	0	1	0	0	1
Phycisphaeraceae	0	0	0	2	0
Rhizobiaceae	0	1	0	0	1
Rhodospirillaceae	0	0	0	0	2
Thiotrichaceae	0	0	0	1	1
Aeromonadaceae	1	0	0	0	0
Bdellovibrionaceae	0	0	0	1	0
Caldilineaceae	0	0	0	1	0
Cellvibrionaceae	0	1	0	0	0
Crocinitomicaceae	0	1	0	0	0
Cromobacteraceae	1	0	0	0	0
Deinococcaceae	0	0	0	1	0
Desulfobulbaceae	0	0	0	1	0
Flammeovirgaceae	0	0	0	0	1
Fusobacteriaceae	0	1	0	0	0
Geobacteraceae	0	1	0	0	0
Halieaceae	0	0	0	1	0
Halobacteriaceae	1	0	0	0	0
Hyphomicrobiaceae	0	1	0	0	0
Iamiaceae	0	0	0	1	0
Lactobacillaceae	0	0	0	1	0
Legionellaceae	0	1	0	0	0
Micrococcaceae	1	0	0	0	0
Microbulbiferaceae	0	0	0	0	1
Moritellaceae	0	0	0	0	1
Neisseriaceae	0	1	0	0	0
Oceanospirillaceae	0	0	0	1	0
Pasteurellaceae	1	0	0	0	0
Pelagibacteraceae	0	0	0	0	1
Propionibacteriaceae	0	0	0	1	0
Schleiferiaceae	0	0	0	0	1
Skeletonemataceae	0	1	0	0	0
Staphilococcaceae	0	0	0	1	0
Trueperaceae	0	0	0	0	1
Victivallaceae	0	1	0	0	0
