# Supplementary material for: A Functional Perspective Analysis of Macroalgae and Epiphytic Bacterial Community Interaction
Source: Front Microbiol. 2017 Dec 22;8:2561. doi: 10.3389/fmicb.2017.02561 (PMC5743738; doi:10.3389/fmicb.2017.02561)
Supplement: Supplementary file 7 [file DataSheet7.xlsx]

## Sheet: Table S6
	Table S7. Data matrix that was used to analyze the effects associated with epiphytic bacteria in macroalgal phyla. The percentage values for each macroalgal phylum were calculated in relation to the total number of records of functions found in the consulted literature (n = 32), and the percentages of each effect for each macroalgal phylum were added.
Macroalgal phylum	Reference	Inducing morphogenesis (IM)	Pathogen (P)	Spore release (SR)	Stimulation settlement of algal spores (SS)	Prevent settlement of algal spores (PS)	Antifouling by bacteria (A)	Antibacterial activity (AB)	Degradation of algal compounds (DC)			Inducing morphogenesis (IM)	Pathogen (P)	Spore release (SR)	Stimulation settlement of algal spores (SS)	Prevent settlement of algal spores (PS)	Antifouling by bacteria (A)	Antibacterial activity (AB)	Degradation of algal compounds (DC)
Chlorophyta (C)	Vairappan, C. S., and Suzuki, M. (2000). Dynamics of total surface bacteria and bacterial species counts during desiccation in the Malaysian sea lettuce, Ulva reticulata (Ulvales, Chlorophyta). Phycological Res. 48, 55-61. doi: 10.1046/j.1440-1835.2000.00187.x	0	0	0	0	0	0	0	1		Chlorophyta	4	0	1	2	3	1	2	1
	Matsuo, Y., Suzuki, M., Kasai, H., Shizuri, Y., Harayama, S. (2003). Isolation and phylogenetic characterization of bacteria capable of inducing differentiation in the green alga Monostroma oxyspermum. Environ. Microbiol. 5, 25-35. doi: 10.1046/j.1462-2920.2003.00382.x	1	0	1	0	0	0	0	0		Heterokontophyta	1	1	0	0	0	0	2	4
	Patel, P., Callow, M. E., Joint, I., Callow, J. A. (2003). Specificity in the settlement–modifying response of bacterial biofilms towards zoospores of the marine alga Enteromorpha. Environ. Microbiol. 5, 338-349. doi: 10.1046/j.1462-2920.2003.00407.x	1	0	0	0	1	0	0	0		Rhodophyta	1	3	0	0	0	0	0	0
	Rao, D., Webb, J. S., Kjelleberg, S. (2005). Competitive interactions in mixed-species biofilms containing the marine bacterium Pseudoalteromonas tunicata. Appl. Environ. Microbiol. 71, 1729-1736. doi: 10.1128/AEM.71.4.1729-1736.2005	0	0	0	0	0	0	1	0		C and R	0	0	0	0	1	1	2	1
	Tait, K., Joint, I., Daykin, M., Milton, D. L., Williams, P., Camara, M. (2005). Disruption of quorum sensing in seawater abolishes attraction of zoospores of the green alga Ulva to bacterial biofilms. Environ. Microbiol. 7, 229-240. doi: 10.1111/j.1462-2920.2004.00706.x	0	0	0	1	0	0	0	0		H and R	0	0	0	0	0	0	1	0
	Rao, D., Webb, J. S., Holmström, C., Case, R., Low, A., Steinberg, P., et al. (2007). Low densities of epiphytic bacteria from the marine alga Ulva australis inhibit settlement of fouling organisms. Appl. Environ. Microbiol. 73, 7844-7852. doi: 10.1128/AEM.01543-07	0	0	0	1	1	0	1	0		Total	6	4	1	2	4	2	7	6
	Ma, Y., Liu, P., Yu, S., Li, D., Cao, S. (2009). Inhibition of common fouling organisms in mariculture by epiphytic bacteria from the surfaces of seaweeds and invertebrates. Acta Ecol. Sin. 29, 222-226. doi: 10.1016/j.chnaes.2009.08.004	0	0	0	0	1	1	0	0		n =	32
	Grueneberg, J., Engelen, A. H., Costa, R., Wichard, T. (2016). Macroalgal morphogenesis induced by waterborne compounds and bacteria in coastal seawater. PloS ONE 11:e0146307. doi: 10.1371/journal.pone.0146307	1	0	0	0	0	0	0	0
	Singh, R. P., Mantri, V. A., Reddy, C. R. K., Jha, B. (2011). Isolation of seaweed-associated bacteria and their morphogenesis-inducing capability in axenic cultures of the green alga Ulva fasciata. Aquat. Biol. 12, 13-21. doi: 10.3354/ab00312	1	0	0	0	0	0	0	0			Percentage
Heterokontophyta (H)	Ivanova, E. P., Bakunina, I. Y., Sawabe, T., Hayashi, K., Alexeeva, Y. V., Zhukova, N. V., et al. (2002). Two species of culturable bacteria associated with degradation of brown algae Fucus evanescens. Microb. Ecol. 43, 242-249. doi: 10.1007/s00248-001-1011-y	0	0	0	0	0	0	0	1			Inducing morphogenesis (IM)	Pathogen (P)	Spore release (SR)	Stimulation settlement of algal spores (SS)	Prevent settlement of algal spores (PS)	Antifouling by bacteria (A)	Antibacterial activity (AB)	Degradation of algal compounds (DC)
		1	0	0	0	0	0	0	0		Chlorophyta	12.5	0	3.125	6.25	9.375	3.125	6.25	3.125
	Martin, M., Barbeyron, T., Martin, R., Portetelle, D., Michel, G., Vandenbol, M. (2015). The cultivable surface microbiota of the brown alga Ascophyllum nodosum is enriched in macroalgal-polysaccharide-degrading bacteria. Front. Microbiol. 6, 1487. doi: 10.3389/fmicb.2015.01487	0	0	0	0	0	0	0	1		Heterokontophyta	3.125	3.125	0	0	0	0	6.25	12.5
	Kanagasabhapathy, M., Sasaki, H., Haldar, S., Yamasaki, S., Nagata, S. (2006). Antibacterial activities of marine epibiotic bacteria isolated from brown algae of Japan. Ann. Microb. 56, 167-173. doi: 10.1007/BF03175000	0	0	0	0	0	0	1	0		Rhodophyta	3.125	9.375	0	0	0	0	0	0
	Wang, G., Shuai, L., Li, Y., Lin, W., Zhao, X., Duan, D. (2008). Phylogenetic analysis of epiphytic marine bacteria on Hole-Rotten diseased sporophytes of Laminaria japonica. J. Appl. Phycol. 20, 403-409. doi: 10.1007/s10811-007-9274-4	0	1	0	0	0	0	0	1		C and R	0	0	0	0	3.125	3.125	6.25	3.125
	Wiese, J., Thiel, V., Nagel, K., Staufenberger, T., Imhoff, J. F. (2009). Diversity of antibiotic-active bacteria associated with the brown alga Laminaria saccharina from the Baltic Sea. Mar. Biotechnol. 11, 287–300. doi: 10.1007/s10126-008-9143-4	0	0	0	0	0	0	1	0		H and R	0	0	0	0	0	0	3.125	0
	Bengtsson, M., Sjøtun, K., Storesund, J., Øvreås, L. (2011). Utilization of kelp-derived carbon sources by kelp surface-associated bacteria. Aquat. Microb. Ecol. 62, 191–199. doi: 10.3354/ame01477	0	0	0	0	0	0	0	1		Percentage/Function	18.75	12.5	3.125	6.25	12.5	6.25	21.875	18.75
Rhodophyta (R)	Case, R. J., Longford, S. R., Campbell, A. H., Low, A., Tujula, N., Steinberg, P. D., et al. (2011). Temperature induced bacterial virulence and bleaching disease in a chemically defended marine macroalga. Environ. Microbiol. 13, 529-537. doi: 10.1111/j.1462-2920.2010.02356.x	0	1	0	0	0	0	0	0		Total Percentage	100
	Fernandes, N., Steinberg, P., Rusch, D., Kjelleberg, S., Thomas, T. (2012). Community structure and functional gene profile of bacteria on healthy and diseased thalli of the red seaweed Delisea pulchra. PloS ONE 7(12):e50854. doi: 10.1371/journal.pone.0050854	0	1	0	0	0	0	0	0
	Fukui, Y., Abe, M., Kobayashi, M., Yano, Y., Satomi, M. (2014). Isolation of Hyphomonas strains that induce normal morphogenesis in protoplasts of the marine red alga Pyropia yezoensis. Microb. Ecol. 68, 556-566. doi: 10.1007/s00248-014-0423-4	1	0	0	0	0	0	0	0
	Zozaya-Valdes, E., Egan, S., Thomas, T. (2014). A comprehensive analysis of the microbial communities of healthy and diseased marine macroalgae and the detection of known and potential bacterial pathogens. Front. Microbiol. 6, 146-146. doi: 10.3389/fmicb.2015.00146	0	1	0	0	0	0	0	0
H and R	Goecke, F., Labes, A., Wiese, J., Imhoff, J. F. (2013a). Phylogenetic analysis and antibiotic activity of bacteria isolated from the surface of two co-occurring macroalgae from the Baltic Sea. Eur. J. Phycol. 48, 47-60. doi: 10.1080/09670262.2013.767944	0	0	0	0	0	0	1	0
C and R	Penesyan, A., Marshall-Jones, Z., Holmström, C., Kjelleberg, S., Egan, S. (2009). Antimicrobial activity observed among cultured marine epiphytic bacteria re£ects their potential as a source of new drugs. FEMS Microbiol. Ecol. 69, 113–124. doi: 10.1111/j.1574-6941.2009.00688.x	0	0	0	0	0	0	1	1
	Holmström, C., Egan, S., Franks, A., McCloy, S., Kjelleberg, S. (2002). Antifouling activities expressed by marine surface associated Pseudoalteromonas species. FEMS Microbiol. Ecol. 41, 47–58. doi: 10.1111/j.1574-6941.2002.tb00965.x	0	0	0	0	1	1	1	0
