# Supplementary material for: A Functional Perspective Analysis of Macroalgae and Epiphytic Bacterial Community Interaction
Source: Front Microbiol. 2017 Dec 22;8:2561. doi: 10.3389/fmicb.2017.02561 (PMC5743738; doi:10.3389/fmicb.2017.02561)
Supplement: Supplementary file 8 [file DataSheet8.xlsx]

## Sheet: Hoja1
	Table S8. Raw data matrix on the effects associated with families of epiphytic bacteria in macroalgae. The taxonomic classification corresponded to those used in the literature consulted.
Macroalgal phylum	Reference	Family	Bacteria	Inducing morphogenesis (IM)	Pathogen (P)	Spore release (SR)	Stimulation settlement of algal spores (SS)	Prevent settlement of algal spores (PS)	Antifouling by bacteria (A)	Antibacterial activity (AB)	Degradation of algal compounds (DC)
Chlorophyta (C)	Vairappan, C. S., and Suzuki, M. (2000). Dynamics of total surface bacteria and bacterial species counts during desiccation in the Malaysian sea lettuce, Ulva reticulata (Ulvales, Chlorophyta). Phycological Res. 48, 55-61. doi: 10.1046/j.1440-1835.2000.00187.x	Pseudomonadaceae	Azomonas sp.	0	0	0	0	0	0	0	1
		Aeromonadaceae	Aeromonas hydrophila	0	0	0	0	0	0	0	1
		Vibrionaceae	Vibrio alginolyticus	0	0	0	0	0	0	0	1
		Enterobacteriaceae	Escherichia coli	0	0	0	0	0	0	0	1
		Vibrionaceae	Vibrio parahaemolyticus	0	0	0	0	0	0	0	1
	Rao, D., Webb, J. S., Kjelleberg, S. (2005). Competitive interactions in mixed-species biofilms containing the marine bacterium Pseudoalteromonas tunicata. Appl. Environ. Microbiol. 71, 1729-1736. doi: 10.1128/AEM.71.4.1729-1736.2005	Pseudoalteromonadaceae	Pseudoalteromonas tunicata	0	0	0	0	0	0	1	0
		Rhodobacteraceae	Roseobacter gallaeciensis	0	0	0	0	0	0	1	0
		Alteromonadaceae	Alteromonas sp.	0	0	0	0	0	0	1	0
	Tait, K., Joint, I., Daykin, M., Milton, D. L., Williams, P., Camara, M. (2005). Disruption of quorum sensing in seawater abolishes attraction of zoospores of the green alga Ulva to bacterial biofilms. Environ. Microbiol. 7, 229-240. doi: 10.1111/j.1462-2920.2004.00706.x	Vibrionaceae	Vibrio anguillarum	0	0	0	1	0	0	0	0
		Flavobacteriaceae	Zobellia uliginosa	1	0	1	0	0	0	0	0
	Patel, P., Callow, M. E., Joint, I., Callow, J. A. (2003). Specificity in the settlement–modifying response of bacterial biofilms towards zoospores of the marine alga Enteromorpha. Environ. Microbiol. 5, 338-349. doi: 10.1046/j.1462-2920.2003.00407.x	Pseudoalteromonadaceae	Pseudoalteromonas	0	0	0	0	1	0	0	0
		Vibrionaceae	Vibrio	1	0	0	0	0	0	0	0
		Shewanellaceae	Shewanella	1	0	0	0	0	0	0	0
		Halomonadaceae	Halomonas	0	0	0	0	0	0	0	0
		Pseudomonadaceae	Pseudomonas	0	0	0	0	0	0	0	0
		Rhodobacteraceae	Roseobacter	1	0	0	0	0	0	0	0
		Flavobacteriaceae	Zobellia	1	0	0	0	0	0	0	0
	Rao, D., Webb, J. S., Holmström, C., Case, R., Low, A., Steinberg, P., et al. (2007). Low densities of epiphytic bacteria from the marine alga Ulva australis inhibit settlement of fouling organisms. Appl. Environ. Microbiol. 73, 7844-7852. doi: 10.1128/AEM.01543-07	Pseudoalteromonadaceae	Pseudoalteromonas tunicata	0	0	0	0	1	0	0	0
		Rhodobacteraceae	Roseobacter gallaeciensis	0	0	0	1	0	0	1	0
		Rhodobacteraceae	Phaeobacter	0	0	0	1	0	0	1	0
	Ma, Y., Liu, P., Yu, S., Li, D., Cao, S. (2009). Inhibition of common fouling organisms in mariculture by epiphytic bacteria from the surfaces of seaweeds and invertebrates. Acta Ecol. Sin. 29, 222-226. doi: 10.1016/j.chnaes.2009.08.004	Pseudoalteromonadaceae	Pseudoalteromonas	0	0	0	0	1	1	0	0
	Grueneberg, J., Engelen, A. H., Costa, R., Wichard, T. (2016). Macroalgal morphogenesis induced by waterborne compounds and bacteria in coastal seawater. PloS ONE 11:e0146307. doi: 10.1371/journal.pone.0146307	Rhodobacteraceae	Roseobacter	1	0	0	0	0	0	0	0
		Cytophagaceae	Cytophaga	1	0	0	0	0	0	0	0
		Alteromonadaceae	Alteromonas	1	0	0	0	0	0	0	0
		Pseudoalteromonadaceae	Pseudoalteromonas	1	0	0	0	0	0	0	0
		Rhodobacteraceae	Sulfitobacter	1	0	0	0	0	0	0	0
		Moraxellaceae	Psychrobacter	1	0	0	0	0	0	0	0
		Flavobacteriaceae	Polaribacter	1	0	0	0	0	0	0	0
		Cyclobacteriaceae	Algoriphagus	1	0	0	0	0	0	0	0
		Rhodobacteraceae	--	1	0	0	0	0	0	0	0
		Halomonadaceae	--	1	0	0	0	0	0	0	0
	Singh, R. P., Mantri, V. A., Reddy, C. R. K., Jha, B. (2011). Isolation of seaweed-associated bacteria and their morphogenesis-inducing capability in axenic cultures of the green alga Ulva fasciata. Aquat. Biol. 12, 13-21. doi: 10.3354/ab00312	Oceanospirillaceae	Marinomonas	1	0	0	0	0	0	0	0
		Bacillaceae	Bacillus	1	0	0	0	0	0	0	0
Heterokontophyta (H)	Ivanova, E. P., Bakunina, I. Y., Sawabe, T., Hayashi, K., Alexeeva, Y. V., Zhukova, N. V., et al. (2002). Two species of culturable bacteria associated with degradation of brown algae Fucus evanescens. Microb. Ecol. 43, 242-249. doi: 10.1007/s00248-001-1011-y	Pseudoalteromonadaceae	Pseudoalteromonas	0	0	0	0	0	0	0	1
		Halomonadaceae	Halomonas	0	0	0	0	0	0	0	1
	Kanagasabhapathy, M., Sasaki, H., Haldar, S., Yamasaki, S., Nagata, S. (2006). Antibacterial activities of marine epibiotic bacteria isolated from brown algae of Japan. Ann. Microb. 56, 167-173. doi: 10.1007/BF03175000	Bacillaceae	Bacillus	0	0	0	0	0	0	1	0
	Wang, G., Shuai, L., Li, Y., Lin, W., Zhao, X., Duan, D. (2008). Phylogenetic analysis of epiphytic marine bacteria on Hole-Rotten diseased sporophytes of Laminaria japonica. J. Appl. Phycol. 20, 403-409. doi: 10.1007/s10811-007-9274-4	Pseudoalteromonadaceae	Pseudoalteromonas	0	1	0	0	0	0	0	0
		Vibrionaceae	Vibrio	0	1	0	0	0	0	0	0
		Halomonadaceae	Halomonas	0	1	0	0	0	0	0	1
	Wiese, J., Thiel, V., Nagel, K., Staufenberger, T., Imhoff, J. F. (2009). Diversity of antibiotic-active bacteria associated with the brown alga Laminaria saccharina from the Baltic Sea. Mar. Biotechnol. 11, 287–300. doi: 10.1007/s10126-008-9143-4	Pseudoalteromonadaceae	Pseudoalteromonas	0	0	0	0	0	0	1	0
		Phyllobacteriaceae	Mesorhizobium	0	0	0	0	0	0	1	0
		Alcaligenaceae	Alcaligenes	0	0	0	0	0	0	1	0
		Pseudomonadaceae	Pseudomonas	0	0	0	0	0	0	1	0
		Xanthomonadaceae	Stenotrophomonas	0	0	0	0	0	0	1	0
		Vibrionaceae	Vibrio	0	0	0	0	0	0	1	0
		Aeromonadaceae	Aeromonas	0	0	0	0	0	0	1	0
		Shewanellaceae	Shewanella	0	0	0	0	0	0	1	0
		Halomonadaceae	Cobetia	0	0	0	0	0	0	1	0
		Alteromonadaceae	Glaciecola	0	0	0	0	0	0	1	0
		Rhodobacteraceae	Sulfitobacter	0	0	0	0	0	0	1	0
		Hyphomonadaceae	Hyphomonas	0	0	0	0	0	0	1	0
		Flavobacteriaceae	Olleya marilimosa	0	0	0	0	0	0	1	0
		Flavobacteriaceae	Cellulophaga	0	0	0	0	0	0	1	0
		Bacillaceae	Bacillus	0	0	0	0	0	0	1	0
		Streptomycetaceae	Streptomyces	0	0	0	0	0	0	1	0
		Microbacteriaceae	Leifsonia	0	0	0	0	0	0	1	0
		Micrococcaceae	Arthrobacter	0	0	0	0	0	0	1	0
		Micrococcaceae	Micrococcus	0	0	0	0	0	0	1	0
	Martin, M., Barbeyron, T., Martin, R., Portetelle, D., Michel, G., Vandenbol, M. (2015). The cultivable surface microbiota of the brown alga Ascophyllum nodosum is enriched in macroalgal-polysaccharide-degrading bacteria. Front. Microbiol. 6, 1487. doi: 10.3389/fmicb.2015.01487	Flavobacteriaceae	Cellulophaga	0	0	0	0	0	0	0	1
		Alteromonadaceae	Marinobacter	0	0	0	0	0	0	0	1
		Flavobacteriaceae	Algibacter	0	0	0	0	0	0	0	1
		Flavobacteriaceae	Zobellia	0	0	0	0	0	0	0	1
		Pseudoalteromonadaceae	Pseudoalteromonas	0	0	0	0	0	0	0	1
		Vibrionaceae	Vibrio	0	0	0	0	0	0	0	1
		Halomonadaceae	Cobetia	0	0	0	0	0	0	0	1
		Shewanellaceae	Shewanella	0	0	0	0	0	0	0	1
		Colwelliaceae	Colwellia	0	0	0	0	0	0	0	1
		Oceanospirillaceae	Marinomonas	0	0	0	0	0	0	0	1
		Alteromonadaceae	Paraglaceciola	0	0	0	0	0	0	0	1
	Tapia, J. E., González, B., Goulitquer, S., Potin, P., Correa, J. A. (2016). Microbiota influences morphology and reproduction of the brown alga Ectocarpus sp. Front. Microbiol. 7, 197. doi: 10.3389/fmicb.2016.00197	Rhodobacteraceae	Roseobacter	1	0	0	0	0	0	0	0
		Rhodobacteraceae	Antarctobacter	1	0	0	0	0	0	0	0
		Alteromonadaceae	Marinobacter	1	0	0	0	0	0	0	0
		Halomonadaceae	Halomonas	1	0	0	0	0	0	0	0
		Piscirickettsiaceae	Methylophaga	1	0	0	0	0	0	0	0
	Bengtsson, M., Sjøtun, K., Storesund, J., Øvreås, L. (2011). Utilization of kelp-derived carbon sources by kelp surface-associated bacteria. Aquat. Microb. Ecol. 62, 191–199. doi: 10.3354/ame01477	Rhodobacteraceae	Roseobacter	0	0	0	0	0	0	0	1
Rhodophyta (R)	Case, R. J., Longford, S. R., Campbell, A. H., Low, A., Tujula, N., Steinberg, P. D., et al. (2011). Temperature induced bacterial virulence and bleaching disease in a chemically defended marine macroalga. Environ. Microbiol. 13, 529-537. doi: 10.1111/j.1462-2920.2010.02356.x	Rhodobacteraceae	Ruegeria	0	1	0	0	0	0	0	0
		Rhodobacteraceae	Roseobacter	0	1	0	0	0	0	0	0
	Fernandes, N., Steinberg, P., Rusch, D., Kjelleberg, S., Thomas, T. (2012). Community structure and functional gene profile of bacteria on healthy and diseased thalli of the red seaweed Delisea pulchra. PloS ONE 7(12):e50854. doi: 10.1371/journal.pone.0050854	Colwelliaceae	--	0	1	0	0	0	0	0	0
		Colwelliaceae	Thalassomonas	0	1	0	0	0	0	0	0
		Flavobacteriaceae	Cellulophaga	0	1	0	0	0	0	0	0
		Oceanospirillaceae	Marinomonas	0	1	0	0	0	0	0	0
		Flavobacteriaceae	Aquimarina	0	1	0	0	0	0	0	0
		Hypomonadaceae	--	0	1	0	0	0	0	0	0
	Fukui, Y., Abe, M., Kobayashi, M., Yano, Y., Satomi, M. (2014). Isolation of Hyphomonas strains that induce normal morphogenesis in protoplasts of the marine red alga Pyropia yezoensis. Microb. Ecol. 68, 556-566. doi: 10.1007/s00248-014-0423-4	Hyphomonadaceae	Hyphomonas	1	0	0	0	0	0	0	0
		Hypomonadaceae	Algimonas	1	0	0	0	0	0	0	0
		Alteromonadaceae	Marinobacter	1	0	0	0	0	0	0	0
		Rhodobacteraceae	Tropicibacter	1	0	0	0	0	0	0	0
	Zozaya-Valdes, E., Egan, S., Thomas, T. (2014). A comprehensive analysis of the microbial communities of healthy and diseased marine macroalgae and the detection of known and potential bacterial pathogens. Front. Microbiol. 6, 146-146. doi: 10.3389/fmicb.2015.00146	Rhodobacteraceae	--	0	1	0	0	0	0	0	0
		Flavobacteriaceae	--	0	1	0	0	0	0	0	0
		Rhodospirillaceae	--	0	1	0	0	0	0	0	0
		Bacteriovoracaceae	--	0	1	0	0	0	0	0	0
		Saprospiraceae	--	0	1	0	0	0	0	0	0
		Cytophagaceae	--	0	1	0	0	0	0	0	0
		Verrumicrobiaceae	--	0	1	0	0	0	0	0	0
		Flammeovirgaceae	--	0	1	0	0	0	0	0	0
		Flavobacteriaceae	Aquimarina	0	1	0	0	0	0	0	0
C and R	Holmström, C., Egan, S., Franks, A., McCloy, S., Kjelleberg, S. (2002). Antifouling activities expressed by marine surface associated Pseudoalteromonas species. FEMS Microbiol. Ecol. 41, 47–58. doi: 10.1111/j.1574-6941.2002.tb00965.x	Pseudoalteromonadaceae	Pseudoalteromonas	0	0	0	0	1	1	1	0
		Pseudoalteromonadaceae	Pseudoalteromonas tunicata	0	0	0	0	1	1	1	0
		Pseudoalteromonadaceae	Pseudoalteromonas citrea	0	0	0	0	0	1	1	0
		Pseudoalteromonadaceae	Pseudoalteromonas rubra	0	0	0	0	1	1	1	0
		Pseudoalteromonadaceae	Pseudoalteromonas aurantia	0	0	0	0	1	0	0	0
		Pseudoalteromonadaceae	Pseudoalteromonas ulvae	0	0	0	0	1	0	0	0
		Pseudoalteromonadaceae	Pseudoalteromonas luteoviolaceae	0	0	0	0	1	0	1	0
	Penesyan, A., Marshall-Jones, Z., Holmström, C., Kjelleberg, S., Egan, S. (2009). Antimicrobial activity observed among cultured marine epiphytic bacteria re£ects their potential as a source of new drugs. FEMS Microbiol. Ecol. 69, 113–124. doi: 10.1111/j.1574-6941.2009.00688.x	Microbulbiferaceae	Microbulbifer	0	0	0	0	0	0	1	0
		Shewanellaceae	Shewanella	0	0	0	0	0	0	1	0
		Pseudoalteromonadaceae	Pseudoalteromonas	0	0	0	0	0	0	1	0
		Rhodobacteraceae	Phaeobacter	0	0	0	0	0	0	1	0
		Rhodobacteraceae	Roseobacter	0	0	0	0	0	0	1	0
		Rhodobacteraceae	Ruegeria	0	0	0	0	0	0	1	0
		Vibrionaceae	Vibrio	0	0	0	0	0	0	1	0
		Bacillaceae	Bacillus	0	0	0	0	0	0	1	0
		Vibrionaceae	Photobacterium	0	0	0	0	0	0	1	0
		Flavobacteriaceae	--	0	0	0	0	0	0	1	1
H and R	Goecke, F., Labes, A., Wiese, J., Imhoff, J. F. (2013a). Phylogenetic analysis and antibiotic activity of bacteria isolated from the surface of two co-occurring macroalgae from the Baltic Sea. Eur. J. Phycol. 48, 47-60. doi: 10.1080/09670262.2013.767944	Cyclobacteriaceae	Algoriphagus	0	0	0	0	0	0	1	0
		Flavobacteriaceae	Cellulophaga	0	0	0	0	0	0	1	0
		Flavobacteriaceae	Formosa	0	0	0	0	0	0	1	0
		Flavobacteriaceae	Winogradskyella	0	0	0	0	0	0	1	0
		Flavobacteriaceae	Zobellia	0	0	0	0	0	0	1	0
		Rhodobacteraceae	Paracoccus	0	0	0	0	0	0	1	0
		Phyllobacteriaceae	Hoeflea	0	0	0	0	0	0	1	0
		Rhodobacteraceae	Pseudorhodobacter	0	0	0	0	0	0	1	0
		Halomonadaceae	Cobetia	0	0	0	0	0	0	1	0
		Oceanospirillaceae	Marinomonas	0	0	0	0	0	0	1	0
		Pseudoalteromonadaceae	Pseudoalteromonas	0	0	0	0	0	0	1	0
		Pseudomonadaceae	Pseudomonas	0	0	0	0	0	0	1	0
		Erwiniaceae	Pantoea	0	0	0	0	0	0	1	0
		Vibrionaceae	Photobacterium	0	0	0	0	0	0	1	0
		Moraxellaceae	Psychrobacter	0	0	0	0	0	0	1	0
		Chromatiaceae	Rheinheimera	0	0	0	0	0	0	1	0
		Vibrionaceae	Vibrio	0	0	0	0	0	0	1	0
		Bacillaceae	Bacillus	0	0	0	0	0	0	1	0
		Brevibacteriaceae	Brevibacterium	0	0	0	0	0	0	1	0
		Streptomycetaceae	Streptomyces	0	0	0	0	0	0	1	0
		Microbacteriaceae	Microbacterium	0	0	0	0	0	0	1	0
		Nocardiopsaceae	Nocardiopsis	0	0	0	0	0	0	1	0
		Microbacteriaceae	Salinibacterium	0	0	0	0	0	0	1	0
