# Supplementary material for: A Functional Perspective Analysis of Macroalgae and Epiphytic Bacterial Community Interaction
Source: Front Microbiol. 2017 Dec 22;8:2561. doi: 10.3389/fmicb.2017.02561 (PMC5743738; doi:10.3389/fmicb.2017.02561)
Supplement: Supplementary file 9 [file DataSheet9.XLSX]

## Sheet: Hoja2
	Table S9. Data matrix that was used to analyze the effects associated with epiphytic bacterial families in macroalgae. Percentage values for each bacterial family were calculated relative to the number of papers reviewed for each function. Taxonomic classification corresponded to those used in the literature consulted.
Family	Genus	Inducing morphogenesis (IM)	Pathogen (P)	Spore release (SR)	Stimulation settlement of algal spores (SS)	Prevent settlement of algal spores (PS)	Antifouling by bacteria (A)	Antibacterial activity (AB)	Degradation of algal compounds (DC)
Aeromonadaceae	Aeromonas	0	0	0	0	0	0	1	1
Alcaligenaceae	Alcaligenes	0	0	0	0	0	0	1	0
Flavobacteriaceae	Algibacter	0	0	0	0	0	0	0	1
Hyphomonadaceae	Algimonas	1	0	0	0	0	0	0	0
Cyclobacteriaceae	Algoriphagus	1	0	0	0	0	0	1	0
Alteromonadaceae	Alteromonas	1	1	0	0	0	0	1	0
Rhodobacteraceae	Antarctobacter	1	0	0	0	0	0	0	0
Flavobacteriaceae	Aquimarina	0	1	0	0	0	0	0	0
Micrococcaceae	Arthrobacter	0	0	0	0	0	0	1	0
Pseudomonadaceae	Azomonas	0	0	0	0	0	0	0	1
Pseudomonadaceae	Azotobacter	0	0	0	0	0	0	0	0
Bacillaceae	Bacillus	1	0	0	0	0	0	1	0
Bacteriovoracaceae	---	0	1	0	0	0	0	0	0
Brevibacteriaceae	Brevibacterium	0	0	0	0	0	0	1	0
Flavobacteriaceae	Cellulophaga	0	1	0	0	0	0	1	1
Halomonadaceae	Cobetia	0	0	0	0	0	0	1	1
Colwelliaceae	---	0	1	0	0	0	0	0	1
Cytophagaceae	---	1	1	0	0	0	0	0	0
Enterobacteriaceae	Erwinia	0	0	0	0	0	0	0	0
Enterobacteriaceae	Escherichia	0	0	0	0	0	0	0	1
Flammeovirgaceae	---	0	1	0	0	0	0	0	0
Flavobacteriaceae	Flavobacteria	0	0	0	0	0	0	0	1
Flavobacteriaceae	---	0	1	0	0	0	0	1	0
Flavobacteriaceae	Formosa	0	0	0	0	0	0	1	0
Alteromonadaceae	Glaciecola	0	0	0	0	0	0	1	0
Halobacteriaceae	Halobacterium	0	0	0	0	0	0	0	1
Halobacteriaceae	Halococcus	0	0	0	0	0	0	0	1
Halomonadaceae	Halomonas	1	1	0	0	0	0	0	1
Phyllobacteriaceae	Hoeflea	0	0	0	0	0	0	1	0
Hyphomonadaceae	Hyphomonas	1	0	0	0	0	0	1	0
Hyphomonadaceae	---	0	1	0	0	0	0	0	0
Microbacteriaceae	Leifsonia	0	0	0	0	0	0	1	0
Alteromonadaceae	Marinobacter	0	0	0	0	0	0	0	1
Oceanospirillaceae	Marinomonas	1	1	0	0	0	0	1	1
Phyllobacteriaceae	Mesorhizobium	0	0	0	0	0	0	1	0
Piscirickettsiaceae	Methylophaga	1	0	0	0	0	0	0	0
Microbacteriaceae	Microbacterium	0	0	0	0	0	0	1	0
Micrococcaceae	Micrococcus	0	0	0	0	0	0	1	0
Microbulbiferaceae	Microbulbifer	0	0	0	0	0	0	1	0
Nocardiopsaceae	Nocardiopsis	0	0	0	0	0	0	1	0
Flavobacteriaceae	Olleya	0	0	0	0	0	0	1	0
Enterobacteriaceae	Pantoea	0	0	0	0	0	0	1	0
Rhodobacteraceae	Paracoccus	0	0	0	0	0	0	1	0
Alteromonadaceae	Paraglaceciola	0	0	0	0	0	0	0	1
Rhodobacteraceae	Phaeobacter	0	0	0	1	0	0	1	0
Vibrionaceae	Photobacterium	0	0	0	0	0	0	1	0
Flavobacteriaceae	Polaribacter	1	0	0	0	0	0	0	0
Enterobacteriaceae	Proteus	0	0	0	0	0	0	0	1
Pseudoalteromonadaceae	Pseudoalteromonas	1	1	0	0	1	1	1	1
Pseudomonadaceae	Pseudomonas	0	0	0	0	0	0	1	0
Rhodobacteraceae	Pseudorhodobacter	0	0	0	0	0	0	1	0
Moraxellaceae	Psychrobacter	1	0	0	0	0	0	1	0
Chromatiaceae	Rheinheimera	0	0	0	0	0	0	1	0
Rhodobacteraceae	---	1	1	0	0	0	0	0	0
Rhodospirillaceae	---	0	1	0	0	0	0	0	0
Rhodobacteraceae	Roseobacter	1	1	0	1	0	0	1	1
Rhodobacteraceae	Ruegeria	0	1	0	0	0	0	1	0
Microbacteriaceae	Salinibacterium	0	0	0	0	0	0	1	0
Saprospiraceae	---	0	1	0	0	0	0	0	0
Shewanellaceae	Shewanella	1	0	0	0	0	0	1	1
Xanthomonadaceae	Stenotrophomonas	0	0	0	0	0	0	1	0
Streptomycetaceae	Streptomyces	0	0	0	0	0	0	1	0
Rhodobacteraceae	Sulfitobacter	1	0	0	0	0	0	1	0
Colwelliaceae	Thalassomonas	0	1	0	0	0	0	0	0
Rhodobacteraceae	Tropicibacter	1	0	0	0	0	0	0	0
Verrumicrobiaceae	---	0	1	0	0	0	0	0	0
Vibrionaceae	Vibrio	1	1	0	1	0	0	1	1
Flavobacteriaceae	Winogradskyella	0	0	0	0	0	0	1	0
Flavobacteriaceae	Zobellia	1	0	1	0	0	0	1	1
Bacterial family	Inducing morphogenesis (IM)	Pathogen (P)	Spore release (SR)	Stimulation settlement of algal spores (SS)	Prevent settlement of algal spores (PS)	Antifouling by bacteria (A)	Antibacterial activity (AB)	Degradation of algal compounds (DC)
Aeromonadaceae	0	0	0	0	0	0	1	1
Alcaligenaceae	0	0	0	0	0	0	1	0
Alteromonadaceae	1	1	0	0	0	0	1	1
Bacillaceae	1	0	0	0	0	0	1	0
Bacteriovoracaceae	0	1	0	0	0	0	0	0
Brevibacteriaceae	0	0	0	0	0	0	1	0
Chromatiaceae	0	0	0	0	0	0	1	0
Colwelliaceae	0	1	0	0	0	0	0	1
Cyclobacteriaceae	1	0	0	0	0	0	1	0
Cytophagaceae	1	1	0	0	0	0	0	0
Enterobacteriaceae	0	0	0	0	0	0	1	1
Flammeovirgaceae	0	1	0	0	0	0	0	0
Flavobacteriaceae	1	1	1	0	0	0	1	1
Halobacteriaceae	0	0	0	0	0	0	0	1
Halomonadaceae	1	1	0	0	0	0	1	1
Hyphomonadaceae	1	1	0	0	0	0	1	0
Microbacteriaceae	0	0	0	0	0	0	1	0
Microbulbiferaceae	0	0	0	0	0	0	1	0
Micrococcaceae	0	0	0	0	0	0	1	0
Moraxellaceae	1	0	0	0	0	0	1	0
Nocardiopsaceae	0	0	0	0	0	0	1	0
Oceanospirillaceae	1	1	0	0	0	0	1	1
Piscirickettsiaceae	1	0	0	0	0	0	0	0
Phyllobacteriaceae	0	0	0	0	0	0	1	0
Pseudoalteromonadaceae	1	1	0	0	1	1	1	1
Pseudomonadaceae	0	0	0	0	0	0	1	1
Rhodobacteraceae	1	1	0	1	0	0	1	1
Rhodospirillaceae	0	1	0	0	0	0	0	0
Saprospiraceae	0	1	0	0	0	0	0	0
Shewanellaceae	1	0	0	0	0	0	1	1
Streptomycetaceae	0	0	0	0	0	0	1	0
Verrumicrobiaceae	0	1	0	0	0	0	0	0
Vibrionaceae	1	1	0	1	0	0	1	1
Xanthomonadaceae	0	0	0	0	0	0	1	0
Reports in the literature	14	15	1	2	1	1	25	13
Bacterial family	Inducing morphogenesis (IM)	Pathogen (P)	Spore release (SR)	Stimulation settlement of algal spores (SS)	Prevent settlement of algal spores (PS)	Antifouling by bacteria (A)	Antibacterial activity (AB)	Degradation of algal compounds (DC)
Aeromonadaceae	0	0	0	0	0	0	4	7.69231
Alcaligenaceae	0	0	0	0	0	0	4	0
Alteromonadaceae	7.14286	6.66667	0	0	0	0	4	7.69231
Bacillaceae	7.14286	0	0	0	0	0	4	0
Bacteriovoracaceae	0	6.66667	0	0	0	0	0	0
Brevibacteriaceae	0	0	0	0	0	0	4	0
Chromatiaceae	0	0	0	0	0	0	4	0
Colwelliaceae	0	6.66667	0	0	0	0	0	7.69231
Cyclobacteriaceae	7.14286	0	0	0	0	0	4	0
Cytophagaceae	7.14286	6.66667	0	0	0	0	0	0
Enterobacteriaceae	0	0	0	0	0	0	4	7.69231
Flammeovirgaceae	0	6.66667	0	0	0	0	0	0
Flavobacteriaceae	7.14286	6.66667	100	0	0	0	4	7.69231
Halobacteriaceae	0	0	0	0	0	0	0	7.69231
Halomonadaceae	7.14286	6.66667	0	0	0	0	4	7.69231
Hyphomonadaceae	7.14286	6.66667	0	0	0	0	4	0
Microbacteriaceae	0	0	0	0	0	0	4	0
Microbulbiferaceae	0	0	0	0	0	0	4	0
Micrococcaceae	0	0	0	0	0	0	4	0
Moraxellaceae	7.14286	0	0	0	0	0	4	0
Nocardiopsaceae	0	0	0	0	0	0	4	0
Oceanospirillaceae	7.14286	6.66667	0	0	0	0	4	7.69231
Piscirickettsiaceae	7.14286	0	0	0	0	0	0	0
Phyllobacteriaceae	0	0	0	0	0	0	4	0
Pseudoalteromonadaceae	7.14286	6.66667	0	0	100	100	4	7.69231
Pseudomonadaceae	0	0	0	0	0	0	4	7.69231
Rhodobacteraceae	7.14286	6.66667	0	50	0	0	4	7.69231
Rhodospirillaceae	0	6.66667	0	0	0	0	0	0
Saprospiraceae	0	6.66667	0	0	0	0	0	0
Shewanellaceae	7.14286	0	0	0	0	0	4	7.69231
Streptomycetaceae	0	0	0	0	0	0	4	0
Verrumicrobiaceae	0	6.66667	0	0	0	0	0	0
Vibrionaceae	7.14286	6.66667	0	50	0	0	4	7.69231
Xanthomonadaceae	0	0	0	0	0	0	4	0
